# Supplementary material for: Improvement of endocrine and metabolic conditions in patients with polycystic ovary syndrome through acupuncture and its combined therapies: a systematic review and meta-analysis
Source: Ann Med. 2025 Mar 17;57(1):2477295. doi: 10.1080/07853890.2025.2477295 (PMC11915742; doi:10.1080/07853890.2025.2477295)
Supplement: Supplemental Material [file IANN_A_2477295_SM2027.zip]

Archive with 3 entries (2 files):
- Suppl/
- Suppl/PRISMA_2020_checklist (4).docx
- Suppl/Supplementary_Material (19).docx
